# Supplementary material for: HIV-1 Protease as DNA Immunogen against Drug Resistance in HIV-1 Infection: DNA Immunization with Drug Resistant HIV-1 Protease Protects Mice from Challenge with Protease-Expressing Cells
Source: Cancers (Basel). 2022 Dec 30;15(1):238. doi: 10.3390/cancers15010238 (PMC9818955; doi:10.3390/cancers15010238)
Supplement: Supplementary file 1 [file cancers-15-00238-s001.zip]

Archive with 1 entries (1 files):
- cancers-2038683-SI.pdf
